# Supplementary material for: Comparative Genomics and Phenotypic Characterization of Gluconacetobacter entanii, a Highly Acetic Acid-Tolerant Bacterium from Vinegars
Source: Foods. 2023 Jan 3;12(1):214. doi: 10.3390/foods12010214 (PMC9818992; doi:10.3390/foods12010214)
Supplement: Supplementary file 1 [file foods-12-00214-s001.zip]

Archive with 1 entries (1 files):
- foods-2080747-supplementary.pdf
